# Supplementary material for: Coordinated Induction of Antimicrobial Response Factors in Systemic Lupus Erythematosus
Source: Front Immunol. 2019 Apr 4;10:658. doi: 10.3389/fimmu.2019.00658 (PMC6458289; doi:10.3389/fimmu.2019.00658)
Supplement: Supplementary file 1 [file Table_1.xlsx]

## Sheet: Sheet1
Sample ID	Sample #	Patient Type	Gender	Ethnicity (Hispanic/Latino)-Yes/No	SELENA-SLEDAI	Endocab IgG (GMU/ml)	Endocab IgM (MMU/ml)	Endocab IgA (AMU/ml)	sCD14 (µg/ml)	CXCL16 (ng/ml)	FABP2 (pg/ml)	LL-37 (ng/ml)	LBP (ng/ml)	Lysozyme (µg/ml)	Galectin-3 (ng/ml)	Total IgG (mg/ml)	Total IgA (mg/ml)	Total IgM (mg/ml)	Drug Use
pl87127268	L1	SLE	female	No	0	33.6	47.6	83.4	2.76471	26.0931	3248.19	66	17193	4.57535	12.45	5.91097	3.47145	0.95775
pl21666593	L2	SLE	male	No	Not available	186.4	65.6	148.4	1.29541	16.1899	1366.04	103.4	9776	1.7737	4.56	3.15172	1.64178	0.824095
pl71988141	L3	SLE	male	No	1	109.1	24.6	89.9	0.965112	20.8741	1310.44	92.2	12783.5	1.75892	6.94	7.63994	1.86401	0.32532	Aspirin (Bayer), Hydroxychloroquine (Plaquenil)
pl73736894	L6	SLE	female	No	0	51.3	57.9	32	1.33375	13.5704	601.73	97	5093.5	1.01377	4.48	5.16169	1.67451	0.757985	Hydroxychloroquine (Plaquenil)
pl71705681	L10	SLE	female	No	2	217.7	36.7	270.3	1.41635	11.8967	584.88	61.4	8317	1.32026	6.3	3.44019	0.78379	0.56936
pl729626744	L11	SLE	male	No	8	187.3	74.1	50.8	1.25532	11.4961	1232.36	95.7	9019	2.11259	6.21	3.50452	0.81023	0.712365
pl938877950	L12	SLE	male	No	8	50.5	40.8	90.7	1.63834	29.9981	1746.1	107.8	9303.5	1.38411	7.27	4.71131	2.14617	0.519345	Hydroxychloroquine (Plaquenil), Mycophenolate Mofetil (CellCept)
pl37754816	L13	SLE	female	No	4	136.6	19.2	23.3	1.78649	23.0611	1942.36	57.7	9303.5	1.7464	6.22	5.94167	1.07181	1.06378	Hydroxychloroquine (Plaquenil)
pl650639430	L15	SLE	male	No	26	122.6	24	57.2	2.92513	27.1466	1089.34	64.1	13785.5	2.31971	10.7	5.05659	1.91648	1.37169
pl84475648	L21	SLE	female	No	Not available	162.8	73.2	91.1	1.35446	11.5443	657.02	120	7837	1.95734	12.76	3.48708	1.60426	1.6341
pl54660130	L24	SLE	female	No	8	37.4	64.2	37.2	1.82631	14.1398	5138.26	53.3	6477.5	1.24152	6.51	3.75529	1.0629	1.21137	Mycophenolate Mofetil (CellCept)
pl25925118	L25	SLE	male	No	4	98.9	37.9	81.5	1.49098	17.9315	6786.23	75.8	6194.5	2.0698	7.67	2.28777	0.892195	0.763885	Hydroxychloroquine (Plaquenil)
pl65488791	L28	SLE	female	No	Not available	30.4	15.2	30.8	1.77782	11.6858	1872.42	79.5	8691.5	2.80427	5.35	5.20744	2.3128	0.595655	Aspirin
pl77365637	L29	SLE	male	No	0	60.2	9.5	52.4	1.53147	11.0027	2389.69	121.1	5983.5	2.85902	7.41	4.05678	0.797285	0.3441	Hydroxychloroquine (Plaquenil)
pl95029574	L30	SLE	female	No	Not available	40.6	7.7	37.3	1.6332	22.3893	1760.12	58.2	2679	1.39852	4.33	4.13879	2.27969	0.2172	Analgesic, Hydroxychloroquine (Plaquenil), Methotrexate (Trexall, Rheumatrex)
pl35550451	L31	SLE	female	Declined to answer	Not available	145.7	29.1	48	1.69914	22.8335	555.73	120.9	15207.5	1.38477	6.11	7.94979	1.66729	1.17194	Aspirin (Bayer), Hydroxychloroquine (Plaquenil)
pl72019529	L39	SLE	female	No	Not available	39.3	81.7	13	2.24082	18.6647	2131.26	97.1	6774	1.92104	6.11	4.51615	0.42996	1.81498	Hydroxychloroquine (Plaquenil)
pl86397206	L42	SLE	male	No	6	197.8	20.1	74.5	1.9656	20.4387	849.69	62.9	7298	1.98831	7.77	5.63591	1.80193	0.578025	Aspirin (Bayer), Hydroxychloroquine (Plaquenil)
pl84274888	L43	SLE	male	Do not know	2	78.4	81.5	32.1	1.2863	10.8818	1168.49	157.1	10345.5	2.03541	4.69	3.47858	1.17039	2.49764
pl38101745	L44	SLE	female	NO	Not available	63.5	63.2	80.2	1.28067	15.3768	827.27	137.5	10014	1.04608	4.38	4.33437	1.0218	0.990375
pl56016332	L48	SLE	female	NO	9	56	28.6	67.2	2.32969	15.2065	460.68	86.5	10854.5	2.07043	4.85	5.39791	1.54811	1.27656	Acetaminophen, Hydrocodone (Vicodin), Hydroxychloroquine (Plaquenil), Mycophenolate Mofetil (CellCept)
pl43775731	L52	SLE	male	NO	3	294.9	30.6		1.28378	9.5762	1737.92	69.2	6708.5	1.55737	3.86	7.9401		1.22498	Analgesic, OTC, Unknown, Hydroxychloroquine (Plaquenil)
pl75450432	L53	SLE	female	NO	0	67	23.3	28.5	1.94471	12.7782	1358.64	74.8	6522.5	1.4156	5.41	2.13	1.00886	0.58899	Hydroxychloroquine (Plaquenil), Ibuprofen (Advil)
pl575086429	L54	SLE	male	NO	Not available	184.2	5.1	54	1.91678	16.8692	1231.36	97.9	7005	1.48518	7.47	4.13812	1.40527	0.59157	Acetaminophen, Hydroxychloroquine (Plaquenil), Mycophenolate Mofetil (CellCept)
pl62583345	L55	SLE	female	NO	4	34	29.8	44.9	1.41367	10.3616	1465.16	96.1	6064.5	1.23233	4.69	3.31513	1.19599	1.11657	Analgesic, Hydroxychloroquine (Plaquenil)
pl75521874	L56	SLE	female	NO	Not available	102.4	27.3	75.2	2.06718	8.6602	1026.7	73.7	7308.5	2.29216	5.14	2.55497	1.34119	1.02275	Aspirin (Bayer), Ibuprofen (Advil)
pl965606543	L57	SLE	male	NO	3	76	15.4	72	2.03221	20.7842	6203.99	75.4	15494.5	3.01518	6.73	3.75606	1.22924	0.899355	Aspirin (Bayer), Azathioprine (Imuran), Hydroxychloroquine (Plaquenil)
pl742845318	L58	SLE	male	NO	0	92.8	19.8	15.8	1.47171	17.8202	718.89	52.5	6185.5	2.15703	1.99	6.55802	0.869915	0.653305	Acetaminophen, Aspirin (Bayer), Hydroxychloroquine (Plaquenil), Ibuprofen (Advil), Naproxen (Aleve)
pl88123226	L59	SLE	female	NO	Not available	148	25.2	25	1.93277	11.0984	901.69	130.4	5256.5	1.28457	3.87	2.06696	0.96183	0.60581	Belimumab (Benlysta), Chloroquine (Aralen), Methotrexate (Trexall, Rheumatrex)
pl64692038	L60	SLE	female	NO	10	165.8	33.5	46.4	3.36691	128.702	2630.5	127.2	8902.5	3.3917	11.28	6.69526	3.56926	0.729675	Ibuprofen (Advil)
pl867067763	L4	Screened Control	female	No		89.9	101.4	69.2	1.1599	13.6565	656.66	101.7	10697.5	1.5017	5.25	2.49392	1.69311	1.14044
pl947627094	L5	Screened Control	female	No		61.8	149.3	76.5	1.22312	9.3653	2377.82	90.8	5586.5	1.312	5.14	4.51615	1.10922	1.27483
pl468692736	L7	Screened Control	male	No		101.3	39.4	48.2	1.28724	17.6568	683.23	41	5154	0.884396	4.44	3.69897	2.37859	0.85247
pl942421600	L8	Screened Control	male	No		74.1	58.5	65.5	1.19913	10.9758	1665.21	48.5	7848.5	1.28543	4.47	5.1695	1.56479	1.1179
pl797139273	L9	Screened Control	female	No		96.7	87.2	72.2	1.53325	17.5265	1501.6	94	11790	1.35477	8.24	4.2777	1.91779	1.00633
pl982817639	L14	Screened Control	female	No		42.2	68.5	47.6	1.39814	12.2446	942.8	68.4	11110	1.1137	7.29	2.66259	0.40069	1.20801
pl983449007	L16	Screened Control	female	No		44.1	39	28.8	1.70573	11.9469	1826.4	66.2	7319.5	1.46641	4.63	2.49984	1.06433	0.575575
pl556129907	L17	Screened Control	female	No		54.1	98.8	62.2	1.38013	10.5795	1034.72	60.1	7310.5	1.12114	5.03	3.88521	0.42857	1.44817
pl639128736	L18	Screened Control	male	No		101.4	21.1	42.3	1.11511	10.1422	691.43	95.3	5419	0.945246	3.05	1.96777	0.558485	0.416525
pl960689545	L19	Screened Control	female	No		161.8	42.8	34.8	0.991045	11.5151	1030.78	67.4	5751	0.830294	4.81	3.9907	0.570025	0.96365
pl966323925	L20	Screened Control	female	No		30.9	58.8	31.7	0.949302	9.3145	411.89	117.8	6221	1.30614	5.29	2.51216	1.13573	1.02018
pl866132365	L22	Screened Control	female	No		22.1	21.2	44.8	1.26746	18.4863	1294.01	67.3	7825.5	1.29766	4.16	4.23888	0.431305	0.619855
pl964200118	L23	Screened Control	female	Yes		137.4	78.2	74.1	1.39884	13.7879	859.34	82	10008.5	0.907879	6.85	4.19559	0.69417	1.24591
pl950874550	L26	Screened Control	male	No		97.7	50.7	112.7	1.34014	15.0832	678.97	148.3	8049	1.85141	4.79	4.48648	2.51149	0.98927
pl870300607	L27	Screened Control	female	No		72.6	52.5	49.5	1.2907	11.3754	1797.36	61.3	4720.5	1.08117	5.75	2.92264	0.93144	1.05436
pl865558400	L32	Screened Control	female	No		54.7	41.4	19.2	0.932778	14.0246	1488.85	94.1	8185.5	1.6246	12.57	3.04906	0.77629	0.65977
pl961144987	L33	Screened Control	male	No		46.4	45.1	29.4	1.33814	12.4486	1951.72	91.3	7431	1.01384	7.05	2.56903	0.99376	0.895235
pl481272853	L34	Screened Control	male	No		47.6	53.4	57.1	1.32895	12.6552	1051.3	130.5	12409.5	1.24829	6.38	4.20402	2.10522	1.06205
pl926176659	L35	Screened Control	male	No		169.6	21.7	55.3	1.20563	10.5739	932.56	86.8	5143	1.53488	3.7	2.95806	0.751425	0.338535
pl887553069	L36	Screened Control	male	No		98.3	100.8	27.2	1.62224	11.9	1120	180.6	6096.5	1.66548	3.17	1.75332	0.579935	2.07831
pl715032324	L37	Screened Control	female	No		38.4	209.9	48.2	1.40517	9.1964	730.29	157.7	4223.5	1.93223	5.29	3.528	0.934405	2.24352
pl776856660	L38	Screened Control	female	No		92.1	74.5	22.1	1.58887	12.2542	375.6	210.3	5972.5	1.34423	3.4	2.88946	0.430775	1.44536
pl836669794	L40	Screened Control	male	No		158.7	50.6	106.3	1.57786	10.4836	1472.22	186.4	9638.5	1.49176	5.83	5.01924	2.06305	1.02264
pl893489723	L41	Screened Control	male	Yes		71.2	76.3	48	1.15421	12.0236	1916.6	71.4	6156	1.16757	4.48	2.63224	0.75236	0.97268
pl790026564	L45	Screened Control	male	No		85.8	30.9	22.3	0.883592	10.442	1646.73	41.5	5917.5	1.15259	5.26	3.15399	0.459905	0.861455
pl716355769	L46	Screened Control	male	No		27.7	18	41.8	0.974356	11.478	1126.28	111.3	8603	1.25902	9.02	2.38963	1.1153	0.71251
pl982753186	L47	Screened Control	male	No		36.5	49.2	23.8	0.918812	7.8839	1514.18	140.5	7017	1.25595	5.01	2.11712	0.978645	0.97948
pl949873499	L49	Screened Control	female	No		102.5	21.5	29.7	1.33742	11.5409	1936.71	112.2	7341.5	1.33844	4.34	3.00853	1.17719	0.881055
pl74802303	L50	Screened Control	female	No		90.9	35.4	117.2	1.95059	18.5869	3637.49	81.1	9968	1.63776	6.17	2.40051	2.02018	1.54937
pl942130242	L51	Screened Control	male	No		171.9	34.6	35.2	1.26763	10.1667	2268.35	138.2	7059	1.15021	6.18	2.60039	0.9652	0.688855
