# Supplementary material for: Coordinated Induction of Antimicrobial Response Factors in Systemic Lupus Erythematosus
Source: Front Immunol. 2019 Apr 4;10:658. doi: 10.3389/fimmu.2019.00658 (PMC6458289; doi:10.3389/fimmu.2019.00658)
Supplement: Supplementary file 2 [file Table_2.XLSX]

## Sheet: Sheet1
Patient Type	Ethnicity (hispanic/latino)	SLEDAI: score	SLEDAI: Alopecia	SLEDAI: Arthritis	SLEDAI: Mucosal Ulcers	SLEDAI: Myositis	SLEDAI: New Rash	SLEDAI: Organic Brain Syndrome	SLEDAI: Pericarditis	SLEDAI: Pleurisy	SLEDAI: Proteiuria	SLEDAI: Psychosis	SLEDAI: Pyoria	SLEDAI: Seizure	SLEDAI: CVA	SLEDAI: Thrombocytopenia	SLEDAI: Urinary Casts	SLEDAI: Vasculitis	SLEDAI: Visual Disturbance	SLEDAI: Cranial Nerve Disorder	SLEDAI: Fever	SLEDAI: Hematuria	SLEDAI: Increased DNA Binding	SLEDAI: Leukopenia	SLEDAI: Low Complement	SLEDAI: Lupus Headache
SLE (L1)	no	0	absent	absent	absent	absent	absent	absent	absent	absent	absent	absent	absent	absent	absent	absent	absent	absent	absent	absent	absent	absent	absent	absent	absent	absent
SLE (L2)	no	Not available
SLE (L3)	no	1	absent	absent	absent	absent	absent	absent	absent	absent	absent	absent	absent	absent	absent	absent	absent	absent	absent	absent	absent	absent	absent	present	absent	absent
SLE (L6)	no	0	absent	absent	absent	absent	absent	absent	absent	absent	absent	absent	absent	absent	absent	absent	absent	absent	absent	absent	absent	absent	absent	absent	absent	absent
SLE (L10)	no	2	absent	absent	absent	absent	present	absent	absent	absent	absent	absent	absent	absent	absent	absent	absent	absent	absent	absent	absent	absent	absent	absent	absent	absent
SLE (L11)	no	8	absent	present	absent	absent	absent	absent	absent	absent	absent	absent	absent	absent	absent	absent	absent	absent	absent	absent	absent	present	absent	absent	absent	absent
SLE (L12)	no	8	present	present	absent	absent	present	absent	absent	absent	notdone	absent	notdone	absent	absent	notdone	notdone	absent	absent	absent	absent	notdone	notdone	notdone	notdone	absent
SLE (L13)	no	4	absent	present	absent	absent	absent	absent	absent	absent	absent	absent	absent	absent	absent	absent	absent	absent	absent	absent	absent	absent	absent	absent	absent	absent
SLE (L15)	no	26	absent	present	present	absent	present	absent	absent	absent	present	absent	present	absent	absent	absent	notdone	absent	absent	absent	present	present	present	present	present	absent
SLE (L21)	no	Not available
SLE (L24)	no	8	absent	absent	absent	absent	absent	absent	absent	absent	present	absent	absent	absent	absent	absent	absent	absent	absent	absent	absent	present	absent	absent	absent	absent
SLE (L25)	no	4	absent	absent	absent	absent	absent	absent	absent	absent	present	absent	absent	absent	absent	absent	absent	absent	absent	absent	absent	absent	absent	absent	absent	absent
SLE (L28)	no	Not available
SLE (L29)	no	0	absent	absent	absent	absent	absent	absent	absent	absent	absent	absent	absent	absent	absent	absent	absent	absent	absent	absent	absent	absent	absent	absent	absent	absent
SLE (L30)	no	Not available
SLE (L31)	Declined to answer	Not available
SLE (L39)	no	Not available
SLE (L42)	no	6	absent	present	absent	absent	absent	absent	absent	absent	absent	absent	absent	absent	absent	absent	absent	absent	absent	absent	absent	absent	present	absent	absent	absent
SLE (L43)	Do not know	2	absent	absent	absent	absent	absent	absent	present	absent	absent	absent	absent	absent	absent	absent	absent	absent	absent	absent	absent	absent	absent	absent	absent	absent
SLE (L44)	no	Not available
SLE (L48)	no	9	present	present	absent	absent	present	absent	absent	absent	absent	absent	absent	absent	absent	absent	absent	absent	absent	absent	absent	absent	absent	present	absent	absent
SLE (L52)	no	3	absent	absent	absent	absent	present	absent	absent	absent	absent	absent	absent	absent	absent	absent	absent	absent	absent	absent	absent	absent	absent	present	absent	absent
SLE (L53)	no	0	absent	absent	absent	absent	absent	absent	absent	absent	absent	absent	absent	absent	absent	absent	absent	absent	absent	absent	absent	absent	absent	absent	absent	absent
SLE (L54)	no	Not available
SLE (L55)	no	4	absent	present	absent	absent	absent	absent	absent	absent	absent	absent	absent	absent	absent	absent	absent	absent	absent	absent	absent	absent	absent	absent	absent	absent
SLE (L56)	no	Not available
SLE (L57)	no	3	absent	absent	absent	absent	present	absent	absent	absent	absent	absent	absent	absent	absent	absent	absent	absent	absent	absent	absent	absent	absent	present	notdone	absent
SLE (L58)	no	0	absent	absent	absent	absent	absent	absent	absent	absent	absent	absent	absent	absent	absent	absent	absent	absent	absent	absent	absent	absent	notdone	absent	absent	absent
SLE (L59)	no	Not available
SLE (L60)	no	10	present	present	present	absent	absent	absent	absent	absent	absent	absent	absent	absent	absent	notdone	absent	absent	absent	absent	present	absent	notdone	present	notdone	absent
