# Supplementary material for: Coordinated Induction of Antimicrobial Response Factors in Systemic Lupus Erythematosus
Source: Front Immunol. 2019 Apr 4;10:658. doi: 10.3389/fimmu.2019.00658 (PMC6458289; doi:10.3389/fimmu.2019.00658)
Supplement: Supplementary file 3 [file Table_3.XLSX]

## Sheet: Sheet1
Sample ID	Sample #	Patient Type	ANA outcome	ANA titre	ANA Pattern	Anti-dsDNA outcome	Anti-Smith outcome
pl87127268	L1	SLE	Positive	1:320	Speckled	Negative	Negative
pl21666593	L2	SLE	Positive	1:320	Homogenous	Positive	Negative
pl71988141	L3	SLE	Positive	1:80	Homogenous	Negative	Positive
pl73736894	L6	SLE	Positive	1:320	Speckled	Negative	Negative
pl71705681	L10	SLE	Positive	1:80	Homogenous	Negative	Negative
pl729626744	L11	SLE	Negative	<1:80	Not available	Negative	Negative
pl938877950	L12	SLE	Positive	1:320	Speckled	Negative	Negative
pl37754816	L13	SLE	Positive	˃1:640	Speckled	Positive	Positive
pl650639430	L15	SLE	Positive	1:640	Homogenous	Positive	Negative
pl84475648	L21	SLE	Positive	1:80	Homogenous	Negative	Negative
pl54660130	L24	SLE	Positive	1:160	Homogenous	Positive	Negative
pl25925118	L25	SLE	Negative	1:40	Not available	Positive	Negative
pl65488791	L28	SLE	Positive	1:80	Homogenous	Negative	Negative
pl77365637	L29	SLE	Positive	1:80	Homogenous	Positive	Not available
pl95029574	L30	SLE	Positive	1:320	Speckled	Negative	Negative
pl35550451	L31	SLE	Positive	Not available	Not available	Negative	Negative
pl72019529	L39	SLE	Positive	Not available	Not available	Negative	Negative
pl86397206	L42	SLE	Positive	1:80	Homogenous	Positive	Negative
pl84274888	L43	SLE	Positive	1:640	Homogenous and centromere	Positive	Negative
pl38101745	L44	SLE	Positive	1:160	Speckled	Positive	Negative
pl56016332	L48	SLE	Positive	1:320	Speckled	Positive	Positive
pl43775731	L52	SLE	Positive	1:640	Speckled	Negative	Negative
pl75450432	L53	SLE	Positive	1:320	Not available	Positive	Negative
pl575086429	L54	SLE	Positive	1:640	Homogenous	Positive	Negative
pl62583345	L55	SLE	Positive	1:320	Homogenous	Negative	Negative
pl75521874	L56	SLE	Positive	Not available	Not available	Negative	Negative
pl965606543	L57	SLE	Positive	1:640	Speckled	Negative	Positive
pl742845318	L58	SLE	Positive	1:80	Speckled	Negative	Positive
pl88123226	L59	SLE	Positive	1:80	Homogenous	Negative	Negative
pl64692038	L60	SLE	Positive	1:320	Homogenous	Positive	Not available
